# Supplementary material for: Exome Sequencing and Optical Genome Mapping in Molecularly Unsolved Cases of Duchenne Muscular Dystrophy: Identification of a Causative X-Chromosomal Inversion Disrupting the DMD Gene
Source: Int J Mol Sci. 2023 Sep 28;24(19):14716. doi: 10.3390/ijms241914716 (PMC10572545; doi:10.3390/ijms241914716)
Supplement: Supplementary file 1 [file ijms-24-14716-s001.zip]

Archive with 1 entries (1 files):
- ijms-2616470-supplementary.pdf
